# Supplementary material for: Life-Threatening Aorto-Atrial Erosion Following Transcatheter Ostium Secundum Atrial Septal Defect Closure: A Case-Based Review
Source: Life (Basel). 2026 May 15;16(5):824. doi: 10.3390/life16050824 (PMC13208296; doi:10.3390/life16050824)
Supplement: Supplementary file 1 [file life-16-00824-s001.zip]

Archive with 1 entries (1 files):
- life-4297936-supplementary.pdf
